# Supplementary material for: A five-plex Hepatic Oncochip reveals EMT triplet correlated with BAP31 in liver cancer
Source: Front Cell Dev Biol. 2025 Jan 6;12:1478444. doi: 10.3389/fcell.2024.1478444 (PMC11743502; doi:10.3389/fcell.2024.1478444)
Supplement: Supplementary file 1 [file Table1.xlsx]

## Sheet: Sheet1
	Supplementary Material Supplementary Table 1.Relevant information on the primary antibodies
	Primary antibody	fluorescent dye	Host / Isotype	Class	Concentration	Cat. Number / Source
	BAP31	opal 570	mouse /IgG	Monoclonal	4μg/ml	FMU-BAP31-2 *
	E-cadherin	opal 620	mouse / IgG2b	Monoclonal	5μg/ml	Proteintech; 60335-1-IG
	N-cadherin	opal 690	mouse / IgG1	Monoclonal	5μg/ml	Proteintech; 66219-1-IG
	Vimentin	opal 520	rabbit / IgG	Polyclonal	2.5μg/ml	Proteintech; 10366-1-AP
	*Source from previous study. Front Cell Dev Biol (2020) 8. doi:10.3389/fcell.2020.607906
